# Supplementary material for: Genome alterations associated with improved transformation efficiency in Lactobacillus reuteri
Source: Microb Cell Fact. 2018 Sep 3;17:138. doi: 10.1186/s12934-018-0986-8 (PMC6122466; doi:10.1186/s12934-018-0986-8)
Supplement: Supplementary file 4 — Additional file 4: Table S1. Bacterial strains and plasmids used in this study. [file 12934_2018_986_MOESM4_ESM.xls]

## Sheet: Supplementary Table S1
		Table S1: Bacterial strains and plasmids used in this study
		Strain	Description	Source
		L. reuteri 6475	L. reuteri ATCC PTA 6475, Human breast milk isolate.	Biogaia
		LJO1	LJO2 plasmid cured from pJP042, trgA(P584T)	This work
		LJO2	L. reuteri 6475 harboring pJP042, trgA(P584T)	2
		LJO3	Derivative of L. reuteri 6475 transformed with pJP067, which acquired a genomic deletion of 34.5 kb, including trgA and the type I Restriction Modification system upstream of this gene.	This work
		LJO4	LJO2::oLC_086 (trgA, V83* and P584T)	This work
		LJO5	LJO4::oJO_131 (LAR_0819, Y23*; trgA, P584A)	This work
		LJO8	Derivative of L. reuteri 6475 transformed with pJP067, which acquired a double missense mutantion in trgA(G411R, A412R)	This work
		LJO6	LJO1::oLC_591 (LJO1::LAR_1343, A44*; trgA, P584A)	This work
		LJO7	LJO3::oLC_591 (LJO3::LAR_1343, A44*; trgA, P584A)	This work
		LJO10	LJO4::oLC_591 (LJO4::LAR_1343, A44*; trgA, P584A)	This work
		LJO11	LJO3::oLC_591 (LJO8::LAR_1343, A44*; trgA, P584A)	This work
		Plasmids	Description	Source
		pSIP411	pSH71 replicon, gusA gene (β glucuronidase), Sikacin inducible system; antibiotic resistance marker: erythromycin	1
		pJP042	pSIP411 derivative with replacement of gusA by recT; antibiotic resistance marker: erythromycin	2
		pJP067	pSIP411 ori fused to the chloramphenicol antibiotic resistance marker from pNZ8048.	This work
		pNZ8048	pSH71 replicon with the nisin inducible expression system; antibiotic resistance marker chloramphenicol	3
		1. Sørvig E, Mathiesen G, Naterstad K, Eijsink VGH, Axelsson L. High-level, inducible gene expression in Lactobacillus sakei and Lactobacillus plantarum using versatile expression vectors. Microbiology. 2005;151:2439–49.
		2. van Pijkeren J-P, Britton R a. High efficiency recombineering in lactic acid bacteria. Nucleic Acids Res. 2012;40:e76. doi:10.1093/nar/gks147.
		3. De Vos WM. Gene cloning and expression in lactic streptococci. FEMS Microbiol Lett. 1987;46:281–95.
