# Supplementary material for: Genome alterations associated with improved transformation efficiency in Lactobacillus reuteri
Source: Microb Cell Fact. 2018 Sep 3;17:138. doi: 10.1186/s12934-018-0986-8 (PMC6122466; doi:10.1186/s12934-018-0986-8)
Supplement: Supplementary file 5 — Additional file 5: Table S2. Oligonucleotides used in this study. [file 12934_2018_986_MOESM5_ESM.xls]

## Sheet: Supplementary table 2
	Table S2: oligonucleotides used in this study
	Oligonucleo-tide name	Sequence (5'-3')	Target
	For PCR
	oLC_410	atttattgaggtttcaagcaattgccg	Fwd, 5’ -end LAR_0819 gene, L. reuteri
	oLC_411	ctaaaatcttgattgtcttgtctcc	Rev, 5’ -end LAR_0819 gene, L. reuteri
	oLC_087	ttacattatcgcccaaatgcgttataat	Fwd, 5’ -end LAR_0821 gene, L. reuteri
	oLC_088	tagagttctttcccgatattttcgaga	Rev, 5’ -end LAR_0821 gene, L. reuteri																																	192740
	oLC_592	tccttgtacttttctttgcgcagt	Fwd, 5’ -end LAR_1343 gene, L. reuteri
	oLC_593	tccctgctttggaggaaatggtat	Rev, 5’ -end LAR_1343 gene, L. reuteri
	For Recombineering
	oJP_577	tcaaaccaccaggaccaagcgctgaaagacgacgcttTCTGCttaattcacctaatgggttggtttgatccatgaactgg	rpoB L. reuteri
	oJO_131	agggcattgctttaagatgtcttgatgaagtaggctaAGCTTtctacaaaagtgctagttatactagtccgaatgtagaa	LAR_0819 L reuteri
	oLC_086	tctaaaattcgctttgtaaattcactatcagggtgttcataaccataaGCTTAaaattcagtccggtcatttaactgcctcatccgtttg	LAR_0821 L reuteri
	oLC_591	tcttaagtctgagtcaactgaatacatccacttaaccgctaattccaGCTAGcgtcgacagtcaattactgctgttgcaggatcaataac	LAR_1343 L reuteri
	Sequence in uppercase are the sequence changes introduced by the recombineering oligo, Fwd: forward; Rev: reverse
